# Supplementary material for: Establishing long-term nitrogen response of global cereals to assess sustainable fertilizer rates
Source: Nat Food. 2022 Jan 31;3(2):122–32. doi: 10.1038/s43016-021-00447-x (PMC10661743; doi:10.1038/s43016-021-00447-x)
Supplement: Supplementary file 3 — Source Data Fig. 1. [file 43016_2021_447_MOESM3_ESM.xlsx]

## Sheet: Sheet1
	Fitted grain Grain yield (t/ha)
	Broadbalk			UK Average
	Broadbalk LT 1st year In rotation			Richards ST rotation
N-rate (kgN/ha)	Yield	Lower CI95	Upper CI95	Yield	Lower CI95	Upper CI95
0	2.11745	1.72853	2.50637	4.97919	4.19859	5.76637
10	2.74309	2.34754	3.13864	5.32216	4.55939	6.09068
20	3.33933	2.93779	3.74087	5.65012	4.90427	6.40092
30	3.90618	3.49928	4.31308	5.96305	5.23324	6.69707
40	4.44363	4.032	4.85526	6.26096	5.5463	6.97915
50	4.95169	4.53597	5.36741	6.54385	5.84346	7.24716
60	5.43035	5.01116	5.84953	6.81172	6.1247	7.50108
70	5.87961	5.4576	6.30161	7.06457	6.39003	7.74093
80	6.29948	5.87528	6.72367	7.3024	6.63946	7.9667
90	6.68995	6.26419	7.1157	7.52521	6.87298	8.1784
100	7.05103	6.62434	7.4777	7.733	7.09058	8.37601
110	7.38271	6.95573	7.80967	7.92577	7.29228	8.55955
120	7.68499	7.25835	8.11161	8.10352	7.47807	8.72901
130	7.95788	7.53222	8.38352	8.26625	7.64795	8.8844
140	8.20137	7.77732	8.6254	8.41396	7.80192	9.02571
150	8.41547	7.99365	8.83725	8.54665	7.93997	9.15294
160	8.60017	8.18123	9.01907	8.66432	8.06213	9.26609
170	8.75547	8.34004	9.17086	8.76697	8.16837	9.36516
180	8.88138	8.4701	9.29262	8.8546	8.2587	9.45016
190	8.97789	8.57138	9.38435	8.92721	8.33312	9.52108
200	9.04501	8.64391	9.44605	8.9848	8.39163	9.57793
210	9.08273	8.68767	9.47772	9.02737	8.43424	9.62069
220	9.09105	8.70268	9.47936	9.05492	8.46093	9.64938
230	9.06998	8.68891	9.45097	9.06745	8.47172	9.664
240	9.01951	8.64639	9.39256	9.06496	8.46659	9.66453
250	8.93965	8.5751	9.30411	9.04745	8.44556	9.65099
260	8.83039	8.47506	9.18563	9.01492	8.40862	9.62337
270	8.69173	8.34625	9.03712	8.96736	8.35576	9.58167
280	8.52368	8.18867	8.85858	8.90479	8.287	9.5259
290	8.32623	8.00234	8.65002	8.8272	8.20233	9.45604
300	8.09939	7.78724	8.41142	8.73459	8.10175	9.37212
