# Supplementary material for: Establishing long-term nitrogen response of global cereals to assess sustainable fertilizer rates
Source: Nat Food. 2022 Jan 31;3(2):122–32. doi: 10.1038/s43016-021-00447-x (PMC10661743; doi:10.1038/s43016-021-00447-x)
Supplement: Supplementary file 4 — Source Data Fig. 3. [file 43016_2021_447_MOESM4_ESM.xlsx]

## Sheet: Broadbalk Data Fig 3
Broadbalk Wheat in rotation				a		b
Harvest year	Previous crop	wheat variety	Fertilizer code	Fertilizer N (kgN/ha)	Grain yield (t/ha)	Nav (kgN/ha)	Yield index
1985	Potatoes	Brimstone	Nil	0	2.99	63.6699	0.35086
1985	Potatoes	Brimstone	PK Mg	0	1.98	63.6699	0.418919
1985	Potatoes	Brimstone	N2 PKMg	96	1.86	159.67	0.856614
1985	Potatoes	Brimstone	N3PKMg	144	2.87	207.67	0.902378
1985	Potatoes	Brimstone	N4 PKMg	192	3.04	255.67	0.9986
1985	Potatoes	Brimstone	N5 PKMg	240	2.7	303.67	0.929367
1985	Potatoes	Brimstone	N6 PKMg	288	1.62	351.67	0.990386
1986	Potatoes	Brimstone	Nil	0	1.99	31.7709	0.204291
1986	Potatoes	Brimstone	PK Mg	0	1.27	31.7709	0.251752
1986	Potatoes	Brimstone	N2 PKMg	96	1.91	127.771	0.823353
1986	Potatoes	Brimstone	N3PKMg	144	3.61	175.771	0.939944
1986	Potatoes	Brimstone	N4 PKMg	192	4.52	223.771	0.922403
1986	Potatoes	Brimstone	N5 PKMg	240	1.42	271.771	0.961611
1986	Potatoes	Brimstone	N6 PKMg	288	1.32	319.771	0.953357
1987	Potatoes	Brimstone	Nil	0	1.12	31.2933	0.199245
1987	Potatoes	Brimstone	PK Mg	0	0.51	31.2933	0.218527
1987	Potatoes	Brimstone	N2 PKMg	96	1.53	127.293	0.744492
1987	Potatoes	Brimstone	N3PKMg	144	1.29	175.293	0.882678
1987	Potatoes	Brimstone	N4 PKMg	192	1.33	223.293	0.939452
1987	Potatoes	Brimstone	N5 PKMg	240	1.79	271.293	0.970517
1987	Potatoes	Brimstone	N6 PKMg	288	1.07	319.293	0.998369
1988	Potatoes	Brimstone	Nil	0	1.49	44.9633	0.323104
1988	Potatoes	Brimstone	PK Mg	0	1.74	44.9633	0.326482
1988	Potatoes	Brimstone	N2 PKMg	96	1.87	140.963	0.89501
1988	Potatoes	Brimstone	N3PKMg	144	2.42	188.963	0.955803
1988	Potatoes	Brimstone	N4 PKMg	192	2.14	236.963	0.952426
1988	Potatoes	Brimstone	N5 PKMg	240	2.34	284.963	0.926533
1988	Potatoes	Brimstone	N6 PKMg	288	1.75	332.963	0.898388
1989	Potatoes	Brimstone	Nil	0	2.27	62.7222	0.41593
1989	Potatoes	Brimstone	PK Mg	0	0.4	62.7222	0.391303
1989	Potatoes	Brimstone	N2 PKMg	96	2.44	158.722	0.849647
1989	Potatoes	Brimstone	N3PKMg	144	2.04	206.722	1.0193
1989	Potatoes	Brimstone	N4 PKMg	192	2.9	254.722	0.971416
1989	Potatoes	Brimstone	N5 PKMg	240	2.86	302.722	0.87017
1989	Potatoes	Brimstone	N6 PKMg	288	1.71	350.722	0.97552
1990	Potatoes	Brimstone	Nil	0	1.5	30.0057	0.269279
1990	Potatoes	Brimstone	PK Mg	0	1.92	30.0057	0.170544
1990	Potatoes	Brimstone	N2 PKMg	96	1.87	126.006	0.848728
1990	Potatoes	Brimstone	N3PKMg	144	1.56	174.006	0.946467
1990	Potatoes	Brimstone	N4 PKMg	192	3.03	222.006	0.939486
1990	Potatoes	Brimstone	N5 PKMg	240	2.59	270.006	0.916547
1990	Potatoes	Brimstone	N6 PKMg	288	1.61	318.006	0.950456
1991	Potatoes	Apollo	Nil	0	1.59	23.7131	0.184868
1991	Potatoes	Apollo	PK Mg	0	1.51	23.7131	0.171174
1991	Potatoes	Apollo	N2 PKMg	96	2.44	119.713	0.789685
1991	Potatoes	Apollo	N3PKMg	144	2.04	167.713	0.908366
1991	Potatoes	Apollo	N4 PKMg	192	2.9	215.713	0.952871
1991	Potatoes	Apollo	N5 PKMg	240	2.86	263.713	0.97113
1991	Potatoes	Apollo	N6 PKMg	288	1.71	311.713	0.942601
1992	Potatoes	Apollo	Nil	0	1.5	24.6869	0.203575
1992	Potatoes	Apollo	PK Mg	0	1.92	24.6869	0.196414
1992	Potatoes	Apollo	N2 PKMg	96	1.87	120.687	0.895117
1992	Potatoes	Apollo	N3PKMg	144	1.56	168.687	0.984118
1992	Potatoes	Apollo	N4 PKMg	192	3.03	216.687	0.923761
1992	Potatoes	Apollo	N5 PKMg	240	2.59	264.687	0.877727
1992	Potatoes	Apollo	N6 PKMg	288	1.61	312.687	0.851129
1993	Potatoes	Apollo	Nil	0	1.59	18.2683	0.13641
1993	Potatoes	Apollo	PK Mg	0	1.51	18.2683	0.135336
1993	Potatoes	Apollo	N2 PKMg	96	1.68	114.268	0.704606
1993	Potatoes	Apollo	N3PKMg	144	1.68	162.268	0.919425
1993	Potatoes	Apollo	N4 PKMg	192	1.53	210.268	0.963463
1993	Potatoes	Apollo	N5 PKMg	240	1.77	258.268	0.933388
1993	Potatoes	Apollo	N6 PKMg	288	1.96	306.268	0.990315
1994	Potatoes	Apollo	Nil	0	1.33	25.17	0.198951
1994	Potatoes	Apollo	PK Mg	0	1.48	25.17	0.217566
1994	Potatoes	Apollo	N1 PKMg	48	1.95	73.17	0.532863
1994	Potatoes	Apollo	N2 PKMg	96	1.81	121.17	0.793477
1994	Potatoes	Apollo	N3PKMg	144	2.01	169.17	0.988938
1994	Potatoes	Apollo	N4 PKMg	192	2.26	217.17	0.959852
1994	Potatoes	Apollo	N5 PKMg	240	2.02	265.17	0.935419
1994	Potatoes	Apollo	N6 PKMg	288	2.06	313.17	0.87841
1995	Potatoes	Apollo	Nil	0	2	29.2601	0.22805
1995	Potatoes	Apollo	PK Mg	0	0.45	29.2601	0.186261
1995	Potatoes	Apollo	N1 PKMg	48	4.58	77.2601	0.545649
1995	Potatoes	Apollo	N2 PKMg	96	4.57	125.26	0.80116
1995	Potatoes	Apollo	N3PKMg	144	6.11	173.26	0.925334
1995	Potatoes	Apollo	N4 PKMg	192	6.17	221.26	0.957572
1995	Potatoes	Apollo	N5 PKMg	240	3.93	269.26	0.925334
1995	Potatoes	Apollo	N6 PKMg	288	4.26	317.26	0.970705
1996	Potatoes	Hereward	Nil	0	3.56	56.4365	0.393497
1996	Potatoes	Hereward	PK Mg	0	2.69	56.4365	0.330276
1996	Potatoes	Hereward	N1 PKMg	48	4.35	104.436	0.666001
1996	Potatoes	Hereward	N2 PKMg	96	3.76	152.436	0.843674
1996	Potatoes	Hereward	N3PKMg	144	3.93	200.436	0.926516
1996	Potatoes	Hereward	N4 PKMg	192	4.41	248.436	0.961396
1996	Potatoes	Hereward	N5 PKMg	240	3.29	296.436	0.978837
1996	Potatoes	Hereward	N6 PKMg	288	4.56	344.436	0.936326
1997	Potatoes	Hereward	Nil	0	4.28	51.8271	0.45372
1997	Potatoes	Hereward	PK Mg	0	3.84	51.8271	0.259985
1997	Potatoes	Hereward	N1 PKMg	48	4.08	99.8271	0.619348
1997	Potatoes	Hereward	N2 PKMg	96	4.49	147.827	0.86528
1997	Potatoes	Hereward	N3PKMg	144	5.47	195.827	0.959637
1997	Potatoes	Hereward	N4 PKMg	192	4.94	243.827	0.964657
1997	Potatoes	Hereward	N5 PKMg	240	4.29	291.827	0.943577
1997	Potatoes	Hereward	N6 PKMg	288	2.38	339.827	0.926512
1998	Forage maize	Hereward	Nil	0	2.55	22.2064	0.147871
1998	Forage maize	Hereward	PK Mg	0	7.3	22.2064	0.167656
1998	Forage maize	Hereward	N1 PKMg	48	6.95	70.2064	0.409248
1998	Forage maize	Hereward	N2 PKMg	96	7.95	118.206	0.6675
1998	Forage maize	Hereward	N3PKMg	144	6.21	166.206	0.824743
1998	Forage maize	Hereward	N4 PKMg	192	8.51	214.206	0.933043
1998	Forage maize	Hereward	N5 PKMg	240	6.92	262.206	1.02468
1998	Forage maize	Hereward	N6 PKMg	288	8.75	310.206	0.973655
1999	Forage maize	Hereward	Nil	0	6.56	19.2481	0.133204
1999	Forage maize	Hereward	PK Mg	0	6.82	19.2481	0.16045
1999	Forage maize	Hereward	N1 PKMg	48	7.74	67.2481	0.429884
1999	Forage maize	Hereward	N2 PKMg	96	8.62	115.248	0.703355
1999	Forage maize	Hereward	N3PKMg	144	6.41	163.248	0.908206
1999	Forage maize	Hereward	N4 PKMg	192	6.97	211.248	0.982881
1999	Forage maize	Hereward	N5 PKMg	240	5.81	259.248	0.918298
1999	Forage maize	Hereward	N6 PKMg	288	4.42	307.248	1.00205
2000	Forage maize	Hereward	Nil	0	5.85	17.0862	0.124942
2000	Forage maize	Hereward	PK Mg	0	6.41	17.0862	0.168449
2000	Forage maize	Hereward	N1 PKMg	48	5.45	65.0862	0.397138
2000	Forage maize	Hereward	N2 PKMg	96	7.07	113.086	0.648138
2000	Forage maize	Hereward	N3PKMg	144	4.96	161.086	0.857863
2000	Forage maize	Hereward	N4 PKMg	192	7.28	209.086	1.01962
2000	Forage maize	Hereward	N5 PKMg	240	6.56	257.086	1.00512
2000	Forage maize	Hereward	N6 PKMg	288	5.46	305.086	0.943761
2001	Forage maize	Hereward	Nil	0	5.36	11.0398	0.0784994
2001	Forage maize	Hereward	N1 (P)KMg	48	6.03	59.0398	0.414046
2001	Forage maize	Hereward	N2 (P)KMg	96	6.3	107.04	0.680328
2001	Forage maize	Hereward	N3(P)KMg	144	8.56	155.04	0.855798
2001	Forage maize	Hereward	N4 (P)KMg	192	7.71	203.04	0.945072
2001	Forage maize	Hereward	N5 (P)KMg	240	6.53	251.04	0.991248
2001	Forage maize	Hereward	N6 (P)KMg	288	3.95	299.04	0.977395
2002	Forage maize	Hereward	Nil	0	4.34	27.9798	0.138133
2002	Forage maize	Hereward	N1 (P)KMg	48	7.69	75.9798	0.347126
2002	Forage maize	Hereward	N2 (P)KMg	96	9.11	123.98	0.524726
2002	Forage maize	Hereward	N3(P)KMg	144	8.24	171.98	0.661064
2002	Forage maize	Hereward	N4 (P)KMg	192	8.49	219.98	0.818931
2002	Forage maize	Hereward	N5 (P)KMg	240	7.45	267.98	0.897864
2002	Forage maize	Hereward	N6 (P)KMg	288	9.49	315.98	0.951682
2003	Forage maize	Hereward	Nil	0	7.96	26.0904	0.175239
2003	Forage maize	Hereward	N1 (P)KMg	48	9.62	74.0904	0.498228
2003	Forage maize	Hereward	N2 (P)KMg	96	8.56	122.09	0.734171
2003	Forage maize	Hereward	N3(P)KMg	144	8.5	170.09	0.905973
2003	Forage maize	Hereward	N4 (P)KMg	192	7.75	218.09	0.938043
2003	Forage maize	Hereward	N5 (P)KMg	240	8.5	266.09	0.97584
2003	Forage maize	Hereward	N6 (P)KMg	288	9.56	314.09	0.980421
2004	Forage maize	Hereward	Nil	0	7.92	20.005	0.149249
2004	Forage maize	Hereward	N1 (P)KMg	48	9	68.005	0.43502
2004	Forage maize	Hereward	N2 (P)KMg	96	7.69	116.005	0.649059
2004	Forage maize	Hereward	N3(P)KMg	144	5.56	164.005	0.850371
2004	Forage maize	Hereward	N4 (P)KMg	192	7.37	212.005	0.966068
2004	Forage maize	Hereward	N5 (P)KMg	240	7.91	260.005	0.997306
2004	Forage maize	Hereward	N6 (P)KMg	288	7.35	308.005	0.977637
2005	Forage maize	Hereward	Nil	0	6.49	24.5539	0.148942
2005	Forage maize	Hereward	N1 (P)KMg	48	8.82	72.5539	0.440107
2005	Forage maize	Hereward	N2 (P)KMg	96	5.67	120.554	0.610326
2005	Forage maize	Hereward	N3(P)KMg	144	8.6	168.554	0.726792
2005	Forage maize	Hereward	N4 (P)KMg	192	8.18	216.554	0.969802
2005	Forage maize	Hereward	N5 (P)KMg	240	6.79	264.554	0.994439
2005	Forage maize	Hereward	N6 (P)KMg	288	6.76	312.554	0.978761
2006	Forage maize	Hereward	Nil	0	7.3	22.7097	0.180537
2006	Forage maize	Hereward	N1 (P)KMg	48	7.37	70.7097	0.444786
2006	Forage maize	Hereward	N2 (P)KMg	96	11.07	118.71	0.713069
2006	Forage maize	Hereward	N3(P)KMg	144	9.31	166.71	0.889571
2006	Forage maize	Hereward	N4 (P)KMg	192	8.09	214.71	0.961181
2006	Forage maize	Hereward	N5 (P)KMg	240	6.07	262.71	1.00253
2006	Forage maize	Hereward	N6 (P)KMg	288	7.2	310.71	0.958155
2007	Forage maize	Hereward	Nil	0	8.51	30.6663	0.110367
2007	Forage maize	Hereward	N1 (P)KMg	48	8.94	78.6663	0.339354
2007	Forage maize	Hereward	N2 (P)KMg	96	8.77	126.666	0.511609
2007	Forage maize	Hereward	N3(P)KMg	144	8.46	174.666	0.584844
2007	Forage maize	Hereward	N4 (P)KMg	192	7.1	222.666	0.754005
2007	Forage maize	Hereward	N5 (P)KMg	240	9.42	270.666	0.81383
2007	Forage maize	Hereward	N6 (P)KMg	288	8.35	318.666	0.928323
2008	Forage maize	Hereward	Nil	0	9.03	19.8862	0.137167
2008	Forage maize	Hereward	N1 (P)KMg	48	8.97	67.8862	0.419785
2008	Forage maize	Hereward	N2 (P)KMg	96	8.25	115.886	0.670184
2008	Forage maize	Hereward	N3(P)KMg	144	8.02	163.886	0.791701
2008	Forage maize	Hereward	N4 (P)KMg	192	8.82	211.886	0.9482
2008	Forage maize	Hereward	N5 (P)KMg	240	9.61	259.886	1.01172
2008	Forage maize	Hereward	N6 (P)KMg	288	8.96	307.886	0.981341
2009	Forage maize	Hereward	Nil	0	9.74	24.5762	0.185276
2009	Forage maize	Hereward	N1 (P)KMg	48	9.14	72.5762	0.455736
2009	Forage maize	Hereward	N2 (P)KMg	96	6.14	120.576	0.698511
2009	Forage maize	Hereward	N3(P)KMg	144	9.13	168.576	0.87101
2009	Forage maize	Hereward	N4 (P)KMg	192	8.19	216.576	1.00517
2009	Forage maize	Hereward	N5 (P)KMg	240	8.35	264.576	0.951935
2009	Forage maize	Hereward	N6 (P)KMg	288	8.66	312.576	0.984944
2010	Forage maize	Hereward	Nil	0	9.53	44.0311	0.243226
2010	Forage maize	Hereward	N1 (P)KMg	48	7.31	92.0311	0.436443
2010	Forage maize	Hereward	N2 (P)KMg	96	10.3	140.031	0.620567
2010	Forage maize	Hereward	N3(P)KMg	144	9.44	188.031	0.771731
2010	Forage maize	Hereward	N4 (P)KMg	192	8.19	236.031	0.930851
2010	Forage maize	Hereward	N5 (P)KMg	240	7.19	284.031	0.927441
2010	Forage maize	Hereward	N6 (P)KMg	288	7.29	332.031	1.00018
2011	Forage maize	Hereward	Nil	0	7.58	39.2731	0.225841
2011	Forage maize	Hereward	N1 (P)KMg	48	12.04	87.2731	0.422697
2011	Forage maize	Hereward	N2 (P)KMg	96	10.2	135.273	0.64733
2011	Forage maize	Hereward	N3(P)KMg	144	9.06	183.273	0.816408
2011	Forage maize	Hereward	N4 (P)KMg	192	6.21	231.273	0.868339
2011	Forage maize	Hereward	N5 (P)KMg	240	8.14	279.273	0.969787
2011	Forage maize	Hereward	N6 (P)KMg	288	7.92	327.273	1.00239
2012	Forage maize	Hereward	Nil	0	9.32	40.2762	0.324068
2012	Forage maize	Hereward	N1 (P)KMg	48	9.06	88.2762	0.546363
2012	Forage maize	Hereward	N2 (P)KMg	96	8.23	136.276	0.807492
2012	Forage maize	Hereward	N3(P)KMg	144	6.36	184.276	0.977561
2012	Forage maize	Hereward	N4 (P)KMg	192	9.19	232.276	0.976222
2012	Forage maize	Hereward	N5 (P)KMg	240	8.51	280.276	0.982918
2012	Forage maize	Hereward	N6 (P)KMg	288	8.58	328.276	0.882483
2013	Forage maize	Crusoe	Nil	0	8.69	42.2692	0.263728
2013	Forage maize	Crusoe	N1 (P)KMg	48	8.04	90.2692	0.553336
2013	Forage maize	Crusoe	N2 (P)KMg	96	7.75	138.269	0.776396
2013	Forage maize	Crusoe	N3(P)KMg	144	8.98	186.269	0.90826
2013	Forage maize	Crusoe	N4 (P)KMg	192	9.4	234.269	0.93414
2013	Forage maize	Crusoe	N5 (P)KMg	240	9.84	282.269	0.983435
2013	Forage maize	Crusoe	N6 (P)KMg	288	9.1	330.269	0.987132
2014	Forage maize	Crusoe	Nil	0	9.01	26.1733	0.180697
2014	Forage maize	Crusoe	N1 (P)KMg	48	6.44	74.1733	0.422399
2014	Forage maize	Crusoe	N2 (P)KMg	96	10.01	122.173	0.661012
2014	Forage maize	Crusoe	N3(P)KMg	144	8.52	170.173	0.854837
2014	Forage maize	Crusoe	N4 (P)KMg	192	8.62	218.173	0.929742
2014	Forage maize	Crusoe	N5 (P)KMg	240	8.88	266.173	0.97453
2014	Forage maize	Crusoe	N6 (P)KMg	288	9.94	314.173	1.0031
2016	Forage maize	Crusoe	Nil	0	7.89	26.3953	0.152814
2016	Forage maize	Crusoe	N1 (P)KMg	48	10.99	74.3953	0.431371
2016	Forage maize	Crusoe	N2 (P)KMg	96	8.94	122.395	0.673253
2016	Forage maize	Crusoe	N3(P)KMg	144	8.16	170.395	0.812969
2016	Forage maize	Crusoe	N4 (P)KMg	192	8.03	218.395	0.890685
2016	Forage maize	Crusoe	N5 (P)KMg	240	7.34	266.395	0.968402
2016	Forage maize	Crusoe	N6 (P)KMg	288	7.98	314.395	1.01818
2017	Forage maize	Crusoe	Nil	0	12.62	40.0576	0.21787
2017	Forage maize	Crusoe	N1 (P)KMg	48	11.09	88.0576	0.411745
2017	Forage maize	Crusoe	N2 (P)KMg	96	9.82	136.058	0.626736
2017	Forage maize	Crusoe	N3(P)KMg	144	6.57	184.058	0.776462
2017	Forage maize	Crusoe	N4 (P)KMg	192	8.08	232.058	0.86956
2017	Forage maize	Crusoe	N5 (P)KMg	240	8.44	280.058	0.942503
2017	Forage maize	Crusoe	N6 (P)KMg	288	9.24	328.058	0.99913
2018	Forage maize	Crusoe	Nil	0	9.32	8.33238	0.113894
2018	Forage maize	Crusoe	N1 (P)KMg	48	7.98	56.3324	0.305715
2018	Forage maize	Crusoe	N2 (P)KMg	96	7.13	104.332	0.520315
2018	Forage maize	Crusoe	N3(P)KMg	144	9.53	152.332	0.863196
2018	Forage maize	Crusoe	N4 (P)KMg	192	8.26	200.332	0.975891
2018	Forage maize	Crusoe	N5 (P)KMg	240	8.32	248.332	0.968698
2018	Forage maize	Crusoe	N6 (P)KMg	288	9.22	296.332	0.978289
2018	Oats	Crusoe	Nil	0	7.55	4.13611	0.0615224
2018	Oats	Crusoe	N1 (P)KMg	48	8.13	52.1361	0.366058
2018	Oats	Crusoe	N2 (P)KMg	96	8.59	100.136	0.607534
2018	Oats	Crusoe	N3(P)KMg	144	9.23	148.136	0.933602
2018	Oats	Crusoe	N4 (P)KMg	192	9.35	196.136	0.955135
2018	Oats	Crusoe	N5 (P)KMg	240	9.93	244.136	1.01051
2018	Oats	Crusoe	N6 (P)KMg	288	8.46	292.136	0.933602
