# Supplementary material for: Establishing long-term nitrogen response of global cereals to assess sustainable fertilizer rates
Source: Nat Food. 2022 Jan 31;3(2):122–32. doi: 10.1038/s43016-021-00447-x (PMC10661743; doi:10.1038/s43016-021-00447-x)
Supplement: Supplementary file 5 — Source Data Fig. 4 and additional data from 25 long-term field trials and results of regression. [file 43016_2021_447_MOESM5_ESM.xlsx]

## Sheet: LTE data Fig 4
	See Supplementary Note 1 Characteristics of used long term N response studies
				a										b
		Site information		Observations			Regression parameters for				Regression results			Scaled data
							Yr = A = B x Nrate + C x Nrate^2							Y-index	N-availa-bility
	Cereal		Site	N-rate	Yield (Y)	Ymax	A	B	C	R2	Nrate (Ymax)	Nrate (Y=0)	Yr max	Y/Ymax	Nrate + SN*		SN = amount of available N from soil, DEP and BNF.
					grain							-SN		Yr	Nav
				kgN/ha	t/ha	t/ha	[-]	x 10^3	x 10^5		kgN/ha	kgN/ha	[-]	[-]	kgN/ha
	Wheat	1	Limburgerhof	0	2.369	6.488	0.3657	7.101	-1.982	0.9996	179.137	-45.6765	1.00173	0.365136	45.6765
	Wheat		Limburgerhof	80	5.267									0.811806	125.676
	Wheat		Limburgerhof	120	5.996									0.924168	165.676
	Wheat		Limburgerhof	160	6.488									1	205.676
	Wheat		Limburgerhof	200	6.437									0.992139	245.676
	Wheat	2	Muncheberg	35	3.05315	4.83002	0.351	9.162	-3.189	0.9984	143.65	-34.2317	1.00906	0.63212	69.2317
	Wheat		Muncheberg	70	4.03155									0.834686	104.232
	Wheat		Muncheberg	105	4.68157									0.969265	139.232
	Wheat		Muncheberg	140	4.83002									1	174.232
	Wheat		Muncheberg	175	4.73857									0.981068	209.232
	Wheat	3	Oldenburg	0	3.06	7.39	0.4213	6.24	-1.69	0.9979	184.615	-58.3081	0.9973	0.414073	58.3081
	Wheat		Oldenburg	50	5.22									0.70636	108.308
	Wheat		Oldenburg	100	6.46									0.874154	158.308
	Wheat		Oldenburg	150	7.13									0.964817	208.308
	Wheat		Oldenburg	200	7.39									1	258.308
	Wheat	4	Speyer	0	1.874	6.246	0.3107	6.418	-1.498	0.996	214.219	-43.9104	0.998129	0.300032	43.9104
	Wheat		Speyer	60	4.135									0.662024	103.91
	Wheat		Speyer	120	5.428									0.869036	163.91
	Wheat		Speyer	180	5.966									0.955171	223.91
	Wheat		Speyer	240	6.246									1	283.91
	Wheat	5	Sproda	0	2.986	6.785	0.4455	7.983	-2.861	0.9959	139.514	-47.664	1.00237	0.440088	47.664
	Wheat		Sproda	40	4.922									0.725424	87.664
	Wheat		Sproda	80	6.201									0.913928	127.664
	Wheat		Sproda	120	6.566									0.967723	167.664
	Wheat		Sproda	160	6.785									1	207.664
	Wheat	6	Rauischholzhausen	0	3	6.2	0.4873	5.855	-1.679	0.9862	174.36	-69.4118	0.997738	0.483871	69.4118
	Wheat		Rauischholzhausen	60	4.8									0.774194	129.412
	Wheat		Rauischholzhausen	100	5.8									0.935484	169.412
	Wheat		Rauischholzhausen	150	5.9									0.951613	219.412
	Wheat		Rauischholzhausen	200	6.2									1	269.412
	Wheat	7	Vienna	0	3.063	5.2395	0.6013	5.364	-1.803	0.9687	148.752	-86.7838	1.00025	0.584598	86.7838
	Wheat		Vienna	50	4.5535									0.869071	136.784
	Wheat		Vienna	100	4.8415									0.924039	186.784
	Wheat		Vienna	150	5.2395									1	236.784
	Wheat		Vienna	200	5.0215									0.958393	286.784
	Wheat	8	Grabow	0	2.745	6.77	0.403	9.705	-3.924	0.9994	123.662	-36.2205	1.00307	0.405465	36.2205
	Wheat		Grabow	40	4.88									0.720827	76.2205
	Wheat		Grabow	80	6.335									0.935746	116.221
	Wheat		Grabow	120	6.77									1	156.221
	Wheat	9	Bologna	0	3.33	5.5	0.6193	4.052	-0.9705	0.9639	208.758	-118.95	1.04224	0.605455	#N/A
	Wheat		Bologna	100	5.33									0.969091	#N/A
	Wheat		Bologna	200	5.5									1	#N/A
	Wheat		Bologna	300	5.365									0.975455	#N/A
	Wheat	10	Novi Sad	0	3.5102	5.59184	0.6523	6.335	-2.633	0.9349	120.3	-77.8063	1.03335	0.627737	77.8063
	Wheat		Novi Sad	50	5.39796									0.965328	127.806
	Wheat		Novi Sad	100	5.5									0.983577	177.806
	Wheat		Novi Sad	150	5.59184									1	227.806
	Wheat		Novi Sad	200	4.90816									0.877737	277.806
	Wheat	11	Madrid	0	2.465	3.55	0.6796	7.25	-4.672	0.9308	77.5899	-65.8201	0.960863	0.694366	65.8201
	Wheat		Madrid	30	2.95									0.830986	95.8201
	Wheat		Madrid	60	3.3									0.929577	125.82
	Wheat		Madrid	90	3.55									1	155.82
	Wheat		Madrid	120	3.04									0.856338	185.82
	Wheat	12	India, Punjab	0	2.57	5.65	0.4312	7.006	-2.255	0.9694	155.344	-52.6313	0.975369	0.454867	52.6313
	Wheat		India, Punjab	43	3.61									0.638938	95.6313
	Wheat		India, Punjab	80	4.82									0.853097	132.631
	Wheat		India, Punjab	122.5	5.65									1	175.131
	Wheat		India, Punjab	160	5.36									0.948673	212.631
	Wheat	13	India, Haryana	0	2.15	4.03	0.4778	4.711	-1.062	1	221.798	-85.0975	1.00025	0.477778	85.0975
	Wheat		India, Haryana	60	3.25									0.722222	145.098
	Wheat		India, Haryana	122.5	4.03									0.895556	207.598
	Wheat	14	India, Punjab2	43	3.3	5	0.4048	6.708	-1.795	1	186.852	-52.8669	1.0315	0.66	95.8669
	Wheat		India, Punjab2	95	4.4									0.88	147.867
	Wheat		India, Punjab2	145	5									1	197.867
	Wheat	15	Pakistan, Punjab	0	2.2	3.9	0.5658	5.359	-1.685	0.9944	159.021	-83.6029	0.991896	0.564103	83.6029
	Wheat		Pakistan, Punjab	80	3.5									0.897436	163.603
	Wheat		Pakistan, Punjab	95	3.6									0.923077	178.603
	Wheat		Pakistan, Punjab	122.5	3.7									0.948718	206.103
	Wheat		Pakistan, Punjab	145	3.9									1	228.603
	Wheat	16	India, Uttar Pradesh	0	2	3.78	0.5144	5.946	-1.911	0.9689	155.573	-70.5261	0.976919	0.529101	70.5261
	Wheat		India, Uttar Pradesh	60	2.87									0.759259	130.526
	Wheat		India, Uttar Pradesh	122.5	3.78									1	193.026
	Wheat		India, Uttar Pradesh	180	3.59									0.949735	250.526
	Wheat	17	Pakistan, Punjab2	80	3.6	5.16	-0.1698	14.46	-4.495	0.9817	160.845	12.2059	0.993112	0.697674	67.7941
	Wheat		Pakistan, Punjab2	122.5	4.77									0.924419	110.294
	Wheat		Pakistan, Punjab2	145	5.16									1	132.794
	Wheat		Pakistan, Punjab2	180	4.92									0.953488	167.794
	Wheat		Pakistan, Punjab2	205	4.73									0.916667	192.794
	Wheat	18	Pakistan, Punjab3	0	3.73	4.775	0.7861	1.324	-0.1543	0.9577	429.034	-403.752	1.07012	0.780588	#N/A
	Wheat		Pakistan, Punjab3	72.5	4.255									0.891171	#N/A
	Wheat		Pakistan, Punjab3	145	4.425									0.926683	#N/A
	Wheat		Pakistan, Punjab3	205	4.775									1	#N/A
	Wheat	19	Bangladesh	43	2.6575	3.725	0.5004	5.591	-1.479	1	189.013	-74.7286	1.02879	0.713423	117.729
	Wheat		Bangladesh	95	3.345									0.897987	169.729
	Wheat		Bangladesh	145	3.725									1	219.729
	Wheat	20	China, Lhaijang	0	1.35845	2.73777	0.49619	9.1092	-3.9554	1	115.149	-45.487	1.02065	0.49619	45.487
	Wheat		China, Lhaijang	69	2.56368									0.93641	99.487
	Wheat		China, Lhaijang	138	2.73777									1	168.487
	Barley	21	Oldenburg	0	3.06	6.78	0.4619	7.139	-2.39	0.9951	149.351	-54.6883	0.99501	0.451327	54.6883
	Barley		Oldenburg	40	4.97									0.733038	94.6883
	Barley		Oldenburg	80	5.91									0.871681	134.688
	Barley		Oldenburg	120	6.52									0.961652	174.688
	Barley		Oldenburg	160	6.78									1	214.688
	Barley	22	Speyer	0	1.463	5.525	0.2667	8.163	-2.249	0.9982	181.481	-30.1649	1.00741	0.264796	30.1649
	Barley		Speyer	50	3.474									0.628778	80.1649
	Barley		Speyer	100	4.638									0.839457	130.165
	Barley		Speyer	150	5.525									1	180.165
	Barley		Speyer	200	5.5									0.995475	230.165
	Maize	23	USA, IA, Story City	0	3	8.6	0.3683	6.193	-1.518	0.9645	203.986	-52.6704	0.999941	0.33433	52.6742
	Maize		USA, IA, Story City	50	5.9									0.657515	102.674
	Maize		USA, IA, Story City	100	8.1									0.90269	152.674
	Maize		USA, IA, Story City	150	8.5									0.947267	202.674
	Maize		USA, IA, Story City	200	8.6									0.958412	252.674
	Maize		USA, IA, Story City	250	8.3									0.924979	302.674
	Maize		USA, IA, Story City	300	8.1									0.90269	352.674
	Maize	24	USA, KS, Tribune Unit (40 kg P/ha, 2006)	0	4.3	11.3	0.3658	6.979	-1.922	0.9836	181.556	-46.4678	0.999339	0.370465	46.4678
	Maize		USA, KS, Tribune Unit (40 kg P/ha, 2006)	44.8346	8.1									0.697853	91.3025
	Maize		USA, KS, Tribune Unit (40 kg P/ha, 2006)	89.6693	10.1									0.870162	136.137
	Maize		USA, KS, Tribune Unit (40 kg P/ha, 2006)	134.504	11									0.947701	180.972
	Maize		USA, KS, Tribune Unit (40 kg P/ha, 2006)	179.339	11.3									0.973548	225.806
	Maize		USA, KS, Tribune Unit (40 kg P/ha, 2006)	224.173	11.3									0.973548	270.641
	Maize		USA, KS, Tribune Unit (40 kg P/ha, 2006)	0	4.5	12.8	0.3658	6.979	-1.922	0.9836	181.556	-46.4678	0.999339	0.34681	46.4678
	Maize		USA, KS, Tribune Unit (40 kg P/ha, 2006)	44.8346	7.7									0.593431	91.3025
	Maize		USA, KS, Tribune Unit (40 kg P/ha, 2006)	89.6693	10.7									0.824638	136.137
	Maize		USA, KS, Tribune Unit (40 kg P/ha, 2006)	134.504	12.7									0.978776	180.972
	Maize		USA, KS, Tribune Unit (40 kg P/ha, 2006)	179.339	12.5									0.963362	225.806
	Maize		USA, KS, Tribune Unit (40 kg P/ha, 2006)	224.173	12.8									0.986483	270.641
	Maize	25	USA, WI, Lancaster	0	3.3	9.1	0.3438	6.338	-1.53	0.9881	207.124	-48.5534	1.00018	0.359202	48.5534
	Maize		USA, WI, Lancaster	56	5.6									0.609554	104.553
	Maize		USA, WI, Lancaster	112	8.2									0.892562	160.553
	Maize		USA, WI, Lancaster	224	9.1									0.990526	272.553
	Maize	26	China, Changping	0	3.8	7.8	0.5674	4.255	-1.061	0.9004	200.518	-105.562	0.994003	0.476934	105.562
	Maize		China, Changping	135	7.3									0.916215	240.562
	Maize		China, Changping	270	7.8									0.978969	375.562
	Maize		China, Changping	0	5.3	7.9								0.657887	105.562
	Maize		China, Changping	135	7.9									0.980623	240.562
	Maize		China, Changping	270	7.3									0.906146	375.562
	Maize	27	China, Lhaijang	0	3.55059	6.31466	0.56228	8.555	-3.9008	1	109.657	-52.9442	1.03134	0.562277	52.9442
	Maize		China, Lhaijang	69	6.10536									0.966855	121.944
	Maize		China, Lhaijang	138	6.31466									1	190.944
