# Supplementary material for: Establishing long-term nitrogen response of global cereals to assess sustainable fertilizer rates
Source: Nat Food. 2022 Jan 31;3(2):122–32. doi: 10.1038/s43016-021-00447-x (PMC10661743; doi:10.1038/s43016-021-00447-x)
Supplement: Supplementary file 6 — Source Data Fig. 5. [file 43016_2021_447_MOESM6_ESM.xlsx]

## Sheet: Sheet1
	LTE results sorted according to N rate
			Nrate	Ymax	AE
	experiment	Crop	kgN/ha	t/ha	kg grain/kgN
LTE
11	Madrid	Wheat	30	3.55	14.703
2	Muncheberg	Wheat	35	4.83	36.5897
5	Sproda	Wheat	40	6.785	47.0364
8	Grabow	Wheat	40	6.77	51.9732
21	Oldenburg	Barley	40	6.78	46.4003
12	India, Punjab	Wheat	43	5.65	23.3586
24	USA, KS, Tribune Unit	Maize	44.8346	11.3	83.6484
24.5	USA, KS, Tribune Unit	Maize	44.8346	12.8	70.1109
3	Oldenburg	Wheat	50	7.39	43.2
7	Vienna	Wheat	50	5.2395	29.81
10	Novi Sad	Wheat	50	5.59184	37.7551
22	Speyer	Barley	50	5.525	40.22
23	USA, IA, Story City	Maize	50	8.6	58
25	USA, WI, Lancaster	Maize	56	9.1	42.1669
4	Speyer	Wheat	60	6.246	39.1184
5	Rauischholzhausen	Wheat	60	6.2	31.2307
11	Madrid	Wheat	60	3.55	14.6485
13	India, Haryana	Wheat	60	4.03	19.2265
16	India, Uttar Pradesh	Wheat	60	3.78	15.3633
20	China, Lhaijang	Wheat	69	2.73777	18.8757
27	China, Lhaijang	Maize	69	6.31466	39.2322
2	Muncheberg	Wheat	70	4.83	35.4265
18	Pakistan, Punjab3	Wheat	72.5	4.775	9.01209
1	Limburgerhof	Wheat	80	6.488	33.4176
5	Sproda	Wheat	80	6.785	37.4604
8	Grabow	Wheat	80	6.77	42.0715
12	India, Punjab	Wheat	80	5.65	25.7608
15	Pakistan, Punjab	Wheat	80	3.9	14.5388
21	Oldenburg	Barley	80	6.78	32.9256
24	USA, KS, Tribune Unit	Maize	89.6693	11.3	62.4672
24.5	USA, KS, Tribune Unit	Maize	89.6693	12.8	66.618
11	Madrid	Wheat	90	3.55	11.3237
15	Pakistan, Punjab	Wheat	95	3.9	14.309
3	Oldenburg	Wheat	100	7.39	34
5	Rauischholzhausen	Wheat	100	6.2	28
7	Vienna	Wheat	100	5.2395	17.785
9	Bologna	Wheat	100	5.5	20
10	Novi Sad	Wheat	100	5.59184	19.898
22	Speyer	Barley	100	5.525	31.75
23	USA, IA, Story City	Maize	100	8.6	51
2	Muncheberg	Wheat	105	4.83	28.8524
25	USA, WI, Lancaster	Maize	112	9.1	45.9409
1	Limburgerhof	Wheat	120	6.488	33.0324
4	Speyer	Wheat	120	6.246	32.4867
5	Sproda	Wheat	120	6.785	32.5604
8	Grabow	Wheat	120	6.77	36.3452
11	Madrid	Wheat	120	3.55	6.25535
21	Oldenburg	Barley	120	6.78	31.5327
12	India, Punjab	Wheat	122.5	5.65	27.8026
13	India, Haryana	Wheat	122.5	4.03	17.3566
15	Pakistan, Punjab	Wheat	122.5	3.9	14.17
16	India, Uttar Pradesh	Wheat	122.5	3.78	16.473
24	USA, KS, Tribune Unit	Maize	134.504	11.3	46.4903
24.5	USA, KS, Tribune Unit	Maize	134.504	12.8	57.1773
26	China, Changping	Maize	135	7.8	23.7515
26.5	China, Changping	Maize	135	7.9	17.4393
20	China, Lhaijang	Wheat	138	2.73777	9.10532
27	China, Lhaijang	Maize	138	6.31466	18.6359
2	Muncheberg	Wheat	140	4.83	21.1224
15	Pakistan, Punjab	Wheat	145	3.9	11.2963
18	Pakistan, Punjab3	Wheat	145	4.775	4.39961
3	Oldenburg	Wheat	150	7.39	27.1333
5	Rauischholzhausen	Wheat	150	6.2	19.3333
7	Vienna	Wheat	150	5.2395	14.51
10	Novi Sad	Wheat	150	5.59184	13.8776
22	Speyer	Barley	150	5.525	27.08
23	USA, IA, Story City	Maize	150	8.6	36.6667
1	Limburgerhof	Wheat	160	6.488	27.1474
5	Sproda	Wheat	160	6.785	25.1073
12	India, Punjab	Wheat	160	5.65	18.6196
21	Oldenburg	Barley	160	6.78	24.5997
2	Muncheberg	Wheat	175	4.83	20.1608
24	USA, KS, Tribune Unit	Maize	179.339	11.3	34.6024
24.5	USA, KS, Tribune Unit	Maize	179.339	12.8	39.5585
4	Speyer	Wheat	180	6.246	19.8633
16	India, Uttar Pradesh	Wheat	180	3.78	7.10673
1	Limburgerhof	Wheat	200	6.488	20.34
3	Oldenburg	Wheat	200	7.39	21.65
5	Rauischholzhausen	Wheat	200	6.2	16
7	Vienna	Wheat	200	5.2395	9.7925
9	Bologna	Wheat	200	5.5	10.85
10	Novi Sad	Wheat	200	5.59184	6.9898
22	Speyer	Barley	200	5.525	20.185
23	USA, IA, Story City	Maize	200	8.6	28
18	Pakistan, Punjab3	Wheat	205	4.775	5.49105
25	USA, WI, Lancaster	Maize	224	9.1	30.2747
24	USA, KS, Tribune Unit	Maize	224.173	11.3	36.4087
24.5	USA, KS, Tribune Unit	Maize	224.173	12.8	42.9332
4	Speyer	Wheat	240	6.246	16.7816
23	USA, IA, Story City	Maize	250	8.6	21.2
26	China, Changping	Maize	270	7.8	17.714
26.5	China, Changping	Maize	270	7.9	9.83404
9	Bologna	Wheat	300	5.5	11.8715
23	USA, IA, Story City	Maize	300	8.6	25.8298
