# Supplementary material for: Establishing long-term nitrogen response of global cereals to assess sustainable fertilizer rates
Source: Nat Food. 2022 Jan 31;3(2):122–32. doi: 10.1038/s43016-021-00447-x (PMC10661743; doi:10.1038/s43016-021-00447-x)
Supplement: Supplementary file 7 — Source Data Fig. 6. [file 43016_2021_447_MOESM7_ESM.xlsx]

## Sheet: Sheet1
			GDP	1000 US$/cap
			50	25	10	5	2
Ymax	Farm optimum EU27		Societal optimal N rate (kgN/ha)
ton grain/ha	(kgN/ha)
2	164.467				2.88851	80.9281	129.923
2.5	177.157				56.1944	112.76	150.247
3	185.618				89.4157	133.553	163.724
3.5	191.661			22.0133	112.191	148.208	173.316
4	196.193			57.829	128.806	159.097	180.491
4.5	199.718		2.06739	82.9981	141.475	167.507	186.061
5	202.538		41.9562	101.835	151.461	174.199	190.51
5.5	204.845		68.5857	116.535	159.538	179.652	194.147
6	206.768		88.2912	128.359	166.209	184.182	197.174
6.5	208.395		103.681	138.094	171.814	188.005	199.733
7	209.79		116.125	146.261	176.59	191.275	201.926
7.5	210.998		126.442	153.217	180.71	194.104	203.826
8	212.056		135.162	159.218	184.302	196.576	205.487
8.5	212.989		144.148	165.899	188.36	199.281	207.181
9	213.818		153.481	172.869	192.543	202.012	208.826
9.5	214.561		162.305	179.195	196.252	204.421	210.28
10	215.228		170.415	184.878	199.541	206.553	211.571
10.5	215.833		177.721	189.95	202.457	208.444	212.722
11	216.382		184.218	194.456	205.046	210.125	213.75
11.5	216.884		189.95	198.447	207.344	211.622	214.672
12	217.343		194.985	201.977	209.385	212.957	215.502
